# Supplementary material for: Crystal structure and receptor-interacting residues of MYDGF — a protein mediating ischemic tissue repair
Source: Nat Commun. 2019 Nov 26;10:5379. doi: 10.1038/s41467-019-13343-7 (PMC6879528; doi:10.1038/s41467-019-13343-7)
Supplement: Supplementary file 5 — Source Data [file 41467_2019_13343_MOESM5_ESM.xlsx]

## Sheet: 1.1. Figure 2A
	Recovery (%)
				MYDGF
	Control	VEGFA	MYDGF	0.3	1	3	µg/mL Fab8
	42.3	60.1	56.6493	59.8	46.4	42.3485
	39.2	62.3	62.5642	45.5	41.8	38.3
	41.4	58.8	54	52.2	57.7	38.4
Mean	40.9667	60.4	57.7378	52.5	48.6333	39.6828
SEM	0.920748	1.02144	2.53147	4.13078	4.72382	1.33316

## Sheet: 1.2. Figure 3A
	Recovery (%)
				V1.1			V1.2			V2.1			V2.2			V2.3			V3.1			V5.1			V6.1			V6.2			V7.1			V7.2			V8.1			V9.1			V9.2a			V9.2b
	Control	VEGFA	MYDGF	10	30	100	10	30	100	10	30	100	10	30	100	10	30	100	10	30	100	10	30	100	10	30	100	10	30	100	10	30	100	10	30	100	10	30	100	10	30	100	10	30	100	10	30	100	ng/mL
	47.1446	63.6496	58.9081	52.4271	48.4679	50.5269	50.1704	42.7599	34.4733	41.4201	49.0263	40.7341	60.6262	59.7384	67.779	51.0348	59.0653	65.0453	56.5983	51.8763	61.9272	50.6704	54.8292	61.9267	47.7561	50.7024	64.2634	48.5592	56.3598	60.2383	47.678	37.5764	58.3316	40.2422	42.3946	59.7317	57.8374	60.8548	69.4428	46.0571	58.6786	59.6827	46.5728	64.5163	53.8062	50.0517	50.4808	61.1577
	44.0191	59.5449	60.6517	45.5923	51.543	46.2269	47.5955	48.2558	52.9597	46.7155	51.3342	30.3063	32.6132	41.1174	57.5072	44.3947	47.6933	54.9131	49.7292	42.7999	52.8792	38.3801	48.3032	42.6073	51.7553	41.046	42.8735	53.5324	53.1866	56.1525	58.9794	58.0138	54.3449	49.6349	60.3717	62.0661	40.3434	35.5323	53.2392	43.6669	48.1499	54.7502	47.9267	44.4521	56.2879	52.2748	40.9944	57.5402
	40.1745	57.777	60.9811	45.4743	54.6702	38.3736	51.0364	32.5013	36.5889	43.2457	43.1471	53.7743	43.6471	54.044	54.6034	48.688	48.5235	59.0724	35.3673	51.4242	49.4135	53.1484	57.2853	57.1297	42.8945	56.8086	49.7708	46.7118	49.1935	64.9734	31.1422	55.7741	58.0523	26.9212	40.9216	50.1189	48.1436	61.0399	59.3075	46.4887	55.4044	60.959	44.3291	49.3967	55.4542	50.6747	54.4231	56.0907
	43.5994	65.9126	56.273					53.0768	49.6853	43.0618	27.5608	54.7494					52.806	51.1318							26.6904	48.8498	52.7538			50.4437		47.3855		53.1001	62.5363	50.2724
Mean	43.7344	61.721	59.2035	47.8313	51.5604	45.0425	49.6008	44.1485	43.4268	43.6108	42.7671	44.891	45.6288	51.6333	59.9632	48.0392	52.022	57.5407	47.2316	48.7001	54.74	47.3996	53.4726	53.8879	42.2741	49.3517	52.4154	49.6011	52.9133	57.952	45.9332	49.6875	56.9096	42.4746	51.5561	55.5473	48.7748	52.4757	60.6632	45.4042	54.0776	58.464	46.2762	52.7884	55.1828	51.0004	48.6328	58.2629
SEM	1.42599	1.86142	1.07751	2.29819	1.79046	3.55799	1.03332	4.41748	4.6275	1.1133	5.35373	5.8173	8.14712	5.5089	3.99679	1.9441	2.60129	2.9811	6.25479	2.95301	3.73028	4.56613	2.68015	5.80779	5.50136	3.24893	4.45844	2.0367	2.07326	3.08409	8.08312	4.63996	1.28489	5.85279	5.73953	3.12645	5.05994	8.47187	4.72643	0.877546	3.11093	1.89309	1.04909	6.0352	0.72916	0.662073	3.98514	1.50667

## Sheet: 1.3. Figure 3B
	Recovery (%)
					MYDGF
	Control	SB	VEGFA	MYDGF	1	3	10	µM SB
	37.2826	43.6036	62.8877	58.6863	53.6023	45.7688	44.9216
	40.3327	40.4744	62.6167	55.1833	53.4238	50.7632	39.9075
	43.2118	38.4663	57.9544	65.9369	50.8755	45.1906	41.497
	40.2312	38.9513	61.2465	55.7643	51.8601	45.8331	44.2187
Mean	40.2646	40.3739	61.1763	58.8927	52.4405	46.8889	42.6362
SEM	1.21052	1.15843	1.13244	2.46999	0.652091	1.29949	1.17156

## Sheet: 1.5. Figure 3D
	Densitometric analysis
		V1.1			V1.2			V2.1			V2.2			WT
	Control	5	15	30	5	15	30	5	15	30	5	15	30	5	15	30	min
	104.792	69.9751	70.413	91.5129	80.8106	147.553	82.6292	86.4499	119.308	84.3346	189.623	300.209	258.72	128.647	366.262	98.9472
	83.7427	56.1214	55.1112	43.7182	44.5329	46.9608	46.5106	85.2513	48.3941	107.668	129.382	218.593	175.851	163.829	305.223	167.071
	110.439	116.77	64.8247	89.8773	123.874	140.205	55.3357	72.0922	98.4175	139.93	181.113	300.354	190.546	92.6809	232.807	177.373
	101.026	112.936	192.382	150.907	123.476	178.504	156.182	132.08	201.36	146.658	144.325	243.169	178.549	112.768	184.922	176.959
Mean	100	88.9506	95.6827	94.0039	93.1734	128.306	85.1643	93.9682	116.87	119.648	161.111	265.581	200.916	124.481	272.304	155.088
SEM	5.75395	15.2399	32.3876	21.9656	19.1039	28.3562	24.8894	13.1134	31.8512	14.5243	14.4381	20.6528	19.5306	15.0389	39.9034	18.8643

## Sheet: 1.6. Supplementary Figure 6
		Branching Points per field					Closed tubes per field
		Control	VEGFA	Mydgf	MYDGF		Control	VEGFA	Mydgf	MYDGF
		46.5625	68.9375	59.95	62.7917		9.8	26.6667	26.35	28.0167
		50.4875	71.75	78.75	84.85		11.2	28.45	30.15	34.825
		48.3125	78	65	69.05		8.2125	22.95	21.3	23.7
		60.7833	80.275	79.2	83.0625		23.15	38.2625	37.85	38.0125
	Mean	51.5365	74.7406	70.725	74.9385	Mean	13.0906	29.0823	28.9125	31.1385
	SEM	3.18511	2.64375	4.87427	5.37321	SEM	3.4082	3.26747	3.4872	3.23933

## Sheet: 1.7. Supplementary Figure 11
	Recovery (%)
				MYDGF
	Control + IgG	VEGFA + IgG	MYDGF + IgG	1	3	10	µg/mL Ab8
	30.1693	52.58	65.2584	52.8125	46.47	47.7966
	45.7539	58.2122	56.7816	51.5	48.0014	40.7765
	40.3859	62.3659	52.9737	47.159	46.8465	41.5365
	43.6954	56.1749		47.2628
Mean	40.0011	57.3333	58.3379	49.6836	47.106	43.3699
SEM	3.45873	2.04196	3.63065	1.45267	0.460716	2.22422
